# Supplementary material for: Debundling of SWCNTs Using a Non-Toxic, Low Carbon Footprint Dispersant
Source: Polymers (Basel). 2025 Nov 12;17(22):3007. doi: 10.3390/polym17223007 (PMC12656564; doi:10.3390/polym17223007)
Supplement: Supplementary file 1 [file polymers-17-03007-s001.zip]

Archive with 3 entries (2 files):
- Videos/
- Videos/Sonication of 2 mg mL-1 SWCNTs.mp4
- Videos/Sonication of 8 mg mL-1 SWCNTs.mp4
